# Supplementary material for: Beetroot Powder as Natural Colorant in Fresh Pork Sausages: Impacts on Consumer Liking, Emotional Responses, and Identification of Purchasing Drivers
Source: Foods. 2025 Oct 30;14(21):3715. doi: 10.3390/foods14213715 (PMC12607346; doi:10.3390/foods14213715)
Supplement: Supplementary file 1 [file foods-14-03715-s001.zip]

Archive with 1 entries (1 files):
- foods-3882938-supplementary.pdf
